# Supplementary material for: Antipsychotic quetiapine alters the mouse fecal resistome by impacting antibiotic efflux, cell membrane, and cell wall synthesis genes
Source: Microbiol Spectr. 2023 Dec 15;12(1):e03804-23. doi: 10.1128/spectrum.03804-23 (PMC10782992; doi:10.1128/spectrum.03804-23)
Supplement: Tables S1-S2 — qPCR primer sequences and full list of reported AMR genes. [file spectrum.03804-23-s0006.xlsx]

## Sheet: Table S1
	Supplemental Table 1. qPCR primer sequences used in this study
	ID	Sequence (5' to 3')
	YK0205_tolC_F	CAAGCACGCCTTAGTAACC
	YK0206_tolC_R	ACCTAGCTGTGGCAGTAAT
	YK0209_bacA_F	GCCATATGATTATTGTCGGTCA
	YK0210_bacA_R	ACTACTACCGCCAGAATTGA
	YK0211_emrE_F	AGGTCATTGGTACAACCTTAAT
	YK0212_emrE_R	ACTCCTGACCAGATAGCATAA
	YK0213_acrB_F	GCGTCTGACCTCTACTGAAG
	YK0214_acrB_R	GCGATGATGTCGTAGTTCTC
	YK0215_evgA_F	GAAGTTTAACGTCCGACCAG
	YK0216_evgA_R	TCAAGAATATACCGCATGACAC
	YK0222_pmrF_F	CCAGGACAGCTGGTTTCGTA
	YK0223_pmrF_R	GACAATATGACGGCGATAGG
	YK0224_16S_F	GGATTAGATACCCBDGTAGTC
	YK0225_16S_R	GAATTAAACCACATGCTCCA

## Sheet: Table S2
Genes
AAC(6')-Ib7
AAC(6')-Iid
aadS
acrB
acrD
AcrE
AcrF
AcrS
adeJ
adeK
ANT(6)-Ib
APH(3')-VIIa
arlR
arlS
bacA
CblA-1
cepA
CepA-29
CfxA2
CfxA3
CfxA4
CfxA6
cpxA
CRP
dfrE
EC-18
EC-19
EC-5
EC-8
emeA
emrA
emrB
emrK
emrR
emrY
eptA
Erm(43)
ErmF
ErmG
Escherichia coli acrA
Escherichia coli emrE
Escherichia coli mdfA
evgA
evgS
gadX
H-NS
Klebsiella pneumoniae KpnH
lnuC
lsaA
macB
marA
mdtA
mdtE
mdtF
mdtG
mdtH
mdtM
mdtN
mdtO
mdtP
mecA
mecC-type BlaZ
mefE
mel
mepA
mepR
MexB
MexF
MexI
mgrA
mphC
norA
OXA-212
OXA-280
OXA-281
OXA-309
OXA-334
OXA-498
OXA-643
OXA-644
OXA-645
OXA-650
OXA-662
PC1 beta-lactamase (blaZ)
PmrF
smeB
smeE
tet(32)
tet(38)
tet(40)
tet(44)
tet(K)
tet(M)
tet(O)
tet(O/32/O)
tet(O/M/O)
tet(O/W/32/O)
tet(O/W/O)
tet(Q)
tet(S)
tet(W)
tet(W/32/O)
tet(W/N/W)
tet(X)
tet(X1)
tet(X3)
tet(X4)
TolC
vanC
vanD
vanG
vanH gene in vanD cluster
vanR gene in vanA cluster
vanR gene in vanC cluster
vanR gene in vanD cluster
vanR gene in vanE cluster
vanR gene in vanG cluster
vanR gene in vanI cluster
vanR gene in vanL cluster
vanR gene in vanM cluster
vanR gene in vanN cluster
vanS gene in vanA cluster
vanS gene in vanC cluster
vanS gene in vanD cluster
vanS gene in vanG cluster
vanT gene in vanC cluster
vanU gene in vanG cluster
vanX gene in vanD cluster
vanX gene in vanF cluster
vanXY gene in vanC cluster
vanXY gene in vanG cluster
vanY gene in vanD cluster
vanY gene in vanG cluster
vatB
